# Supplementary material for: Discrimination, Coping, and DNAm Accelerated Aging Among African American Mothers of the InterGEN Study
Source: Epigenomes. 2025 May 4;9(2):14. doi: 10.3390/epigenomes9020014 (PMC12101303; doi:10.3390/epigenomes9020014)
Supplement: Supplementary file 1 [file epigenomes-09-00014-s001.zip]

Archive with 1 entries (1 files):
- epigenomes-3536896-supplementary.pdf
